# Supplementary material for: CDK-mediated phosphorylation of PNKP is required for end-processing of single-strand DNA gaps on Okazaki fragments and genome stability
Source: eLife. 2025 Mar 27;14:e99217. doi: 10.7554/eLife.99217 (PMC11949490; doi:10.7554/eLife.99217)
Supplement: Figure 1—source data 2. [file elife-99217-fig1-data2.zip]

Archive with 5 entries (4 files):
- Figure 1, Source Data1/
- Figure 1, Source Data1/PCNA.tif
- Figure 1, Source Data1/PNKP (C-terminal).tif
- Figure 1, Source Data1/PNKP (N-terminal).tif
- Figure 1, Source Data1/XRCC1 XRCC4.tif
