# Supplementary material for: CDK-mediated phosphorylation of PNKP is required for end-processing of single-strand DNA gaps on Okazaki fragments and genome stability
Source: eLife. 2025 Mar 27;14:e99217. doi: 10.7554/eLife.99217 (PMC11949490; doi:10.7554/eLife.99217)
Supplement: Figure 1—figure supplement 2—source data 2. [file elife-99217-fig1-figsupp2-data2.zip]

Archive with 7 entries (6 files):
- Figure 1-figure supplement 2A/
- Figure 1-figure supplement 2A/gH2AX.tif
- Figure 1-figure supplement 2A/KAP1.tif
- Figure 1-figure supplement 2A/p53.tif
- Figure 1-figure supplement 2A/PCNA.tif
- Figure 1-figure supplement 2A/PNKP.tif
- Figure 1-figure supplement 2A/pS824-KAP1.tif
