# Supplementary material for: CDK-mediated phosphorylation of PNKP is required for end-processing of single-strand DNA gaps on Okazaki fragments and genome stability
Source: eLife. 2025 Mar 27;14:e99217. doi: 10.7554/eLife.99217 (PMC11949490; doi:10.7554/eLife.99217)
Supplement: Figure 3—figure supplement 1—source data 2. [file elife-99217-fig3-figsupp1-data2.zip]

Archive with 12 entries (11 files):
- Figure 3-figure supplement A xπü«πé│πâÆπéÜπâ╝/
- __MACOSX/._Figure 3-figure supplement A xπü«πé│πâÆπéÜπâ╝
- Figure 3-figure supplement A xπü«πé│πâÆπéÜπâ╝/~$πéaπé¿πé╣πé┐πâ│ 210219.pptx
- __MACOSX/Figure 3-figure supplement A xπü«πé│πâÆπéÜπâ╝/._~$πéaπé¿πé╣πé┐πâ│ 210219.pptx
- Figure 3-figure supplement A xπü«πé│πâÆπéÜπâ╝/.DS_Store
- __MACOSX/Figure 3-figure supplement A xπü«πé│πâÆπéÜπâ╝/._.DS_Store
- Figure 3-figure supplement A xπü«πé│πâÆπéÜπâ╝/PNKP.png
- __MACOSX/Figure 3-figure supplement A xπü«πé│πâÆπéÜπâ╝/._PNKP.png
- Figure 3-figure supplement A xπü«πé│πâÆπéÜπâ╝/KAP1.png
- __MACOSX/Figure 3-figure supplement A xπü«πé│πâÆπéÜπâ╝/._KAP1.png
- Figure 3-figure supplement A xπü«πé│πâÆπéÜπâ╝/GFP.png
- __MACOSX/Figure 3-figure supplement A xπü«πé│πâÆπéÜπâ╝/._GFP.png
