# Supplementary material for: CDK-mediated phosphorylation of PNKP is required for end-processing of single-strand DNA gaps on Okazaki fragments and genome stability
Source: eLife. 2025 Mar 27;14:e99217. doi: 10.7554/eLife.99217 (PMC11949490; doi:10.7554/eLife.99217)
Supplement: Figure 4—source data 2. [file elife-99217-fig4-data2.zip]

Archive with 16 entries (15 files):
- Figure 4Aπü«πé│πâÆπéÜπâ╝/
- __MACOSX/._Figure 4Aπü«πé│πâÆπéÜπâ╝
- Figure 4Aπü«πé│πâÆπéÜπâ╝/.DS_Store
- __MACOSX/Figure 4Aπü«πé│πâÆπéÜπâ╝/._.DS_Store
- Figure 4Aπü«πé│πâÆπéÜπâ╝/CyclinA2.png
- __MACOSX/Figure 4Aπü«πé│πâÆπéÜπâ╝/._CyclinA2.png
- Figure 4Aπü«πé│πâÆπéÜπâ╝/GFP antibody.png
- __MACOSX/Figure 4Aπü«πé│πâÆπéÜπâ╝/._GFP antibody.png
- Figure 4Aπü«πé│πâÆπéÜπâ╝/PNKP antibody.jpg
- __MACOSX/Figure 4Aπü«πé│πâÆπéÜπâ╝/._PNKP antibody.jpg
- Figure 4Aπü«πé│πâÆπéÜπâ╝/GAPDH (bottom).png
- __MACOSX/Figure 4Aπü«πé│πâÆπéÜπâ╝/._GAPDH (bottom).png
- Figure 4Aπü«πé│πâÆπéÜπâ╝/pT118.png
- __MACOSX/Figure 4Aπü«πé│πâÆπéÜπâ╝/._pT118.png
- Figure 4Aπü«πé│πâÆπéÜπâ╝/CyclinE1.png
- __MACOSX/Figure 4Aπü«πé│πâÆπéÜπâ╝/._CyclinE1.png
