# Supplementary material for: CDK-mediated phosphorylation of PNKP is required for end-processing of single-strand DNA gaps on Okazaki fragments and genome stability
Source: eLife. 2025 Mar 27;14:e99217. doi: 10.7554/eLife.99217 (PMC11949490; doi:10.7554/eLife.99217)
Supplement: Figure 4—source data 4. [file elife-99217-fig4-data4.zip]

Archive with 5 entries (4 files):
- Figure 4B, Souce Data2/
- Figure 4B, Souce Data2/Cyclin A2.tif
- Figure 4B, Souce Data2/GST.tif
- Figure 4B, Souce Data2/His.tif
- Figure 4B, Souce Data2/pT118-PNKP.tif
