# Supplementary material for: CDK-mediated phosphorylation of PNKP is required for end-processing of single-strand DNA gaps on Okazaki fragments and genome stability
Source: eLife. 2025 Mar 27;14:e99217. doi: 10.7554/eLife.99217 (PMC11949490; doi:10.7554/eLife.99217)
Supplement: Figure 4—source data 6. [file elife-99217-fig4-data6.zip]

Archive with 16 entries (15 files):
- Figure 4Cπü«πé│πâÆπéÜπâ╝/
- __MACOSX/._Figure 4Cπü«πé│πâÆπéÜπâ╝
- Figure 4Cπü«πé│πâÆπéÜπâ╝/PNKP_ GFP-PNKP.png
- __MACOSX/Figure 4Cπü«πé│πâÆπéÜπâ╝/._PNKP_ GFP-PNKP.png
- Figure 4Cπü«πé│πâÆπéÜπâ╝/mCherry2-CCNA2.png
- __MACOSX/Figure 4Cπü«πé│πâÆπéÜπâ╝/._mCherry2-CCNA2.png
- Figure 4Cπü«πé│πâÆπéÜπâ╝/.DS_Store
- __MACOSX/Figure 4Cπü«πé│πâÆπéÜπâ╝/._.DS_Store
- Figure 4Cπü«πé│πâÆπéÜπâ╝/FLAG-CDKs.png
- __MACOSX/Figure 4Cπü«πé│πâÆπéÜπâ╝/._FLAG-CDKs.png
- Figure 4Cπü«πé│πâÆπéÜπâ╝/pT118_GFP-PNKP.png
- __MACOSX/Figure 4Cπü«πé│πâÆπéÜπâ╝/._pT118_GFP-PNKP.png
- Figure 4Cπü«πé│πâÆπéÜπâ╝/KAP1.png
- __MACOSX/Figure 4Cπü«πé│πâÆπéÜπâ╝/._KAP1.png
- Figure 4Cπü«πé│πâÆπéÜπâ╝/GFP_ GFP-PNKP.png
- __MACOSX/Figure 4Cπü«πé│πâÆπéÜπâ╝/._GFP_ GFP-PNKP.png
