# Supplementary material for: CDK-mediated phosphorylation of PNKP is required for end-processing of single-strand DNA gaps on Okazaki fragments and genome stability
Source: eLife. 2025 Mar 27;14:e99217. doi: 10.7554/eLife.99217 (PMC11949490; doi:10.7554/eLife.99217)
Supplement: Figure 4—source data 8. [file elife-99217-fig4-data8.zip]

Archive with 26 entries (25 files):
- Figure 4Dπü«πé│πâÆπéÜπâ╝/
- __MACOSX/._Figure 4Dπü«πé│πâÆπéÜπâ╝
- Figure 4Dπü«πé│πâÆπéÜπâ╝/RPA2 input.tif
- __MACOSX/Figure 4Dπü«πé│πâÆπéÜπâ╝/._RPA2 input.tif
- Figure 4Dπü«πé│πâÆπéÜπâ╝/.DS_Store
- __MACOSX/Figure 4Dπü«πé│πâÆπéÜπâ╝/._.DS_Store
- Figure 4Dπü«πé│πâÆπéÜπâ╝/PNKP pT118 iPOND.png
- __MACOSX/Figure 4Dπü«πé│πâÆπéÜπâ╝/._PNKP pT118 iPOND.png
- Figure 4Dπü«πé│πâÆπéÜπâ╝/FEN1 PCNA input.png
- __MACOSX/Figure 4Dπü«πé│πâÆπéÜπâ╝/._FEN1 PCNA input.png
- Figure 4Dπü«πé│πâÆπéÜπâ╝/GFP-PNKP input.tif
- __MACOSX/Figure 4Dπü«πé│πâÆπéÜπâ╝/._GFP-PNKP input.tif
- Figure 4Dπü«πé│πâÆπéÜπâ╝/FEN1 iPOND.png
- __MACOSX/Figure 4Dπü«πé│πâÆπéÜπâ╝/._FEN1 iPOND.png
- Figure 4Dπü«πé│πâÆπéÜπâ╝/PNKP-GFP-PNKP input.tif
- __MACOSX/Figure 4Dπü«πé│πâÆπéÜπâ╝/._PNKP-GFP-PNKP input.tif
- Figure 4Dπü«πé│πâÆπéÜπâ╝/PNKP-GFP-PNKP iPOND.png
- __MACOSX/Figure 4Dπü«πé│πâÆπéÜπâ╝/._PNKP-GFP-PNKP iPOND.png
- Figure 4Dπü«πé│πâÆπéÜπâ╝/PNKP pT118 input.png
- __MACOSX/Figure 4Dπü«πé│πâÆπéÜπâ╝/._PNKP pT118 input.png
- Figure 4Dπü«πé│πâÆπéÜπâ╝/GFP-PNKP iPOND.png
- __MACOSX/Figure 4Dπü«πé│πâÆπéÜπâ╝/._GFP-PNKP iPOND.png
- Figure 4Dπü«πé│πâÆπéÜπâ╝/RPA2 iPOND.png
- __MACOSX/Figure 4Dπü«πé│πâÆπéÜπâ╝/._RPA2 iPOND.png
- Figure 4Dπü«πé│πâÆπéÜπâ╝/PCNA iPOND.png
- __MACOSX/Figure 4Dπü«πé│πâÆπéÜπâ╝/._PCNA iPOND.png
