# Supplementary material for: CDK-mediated phosphorylation of PNKP is required for end-processing of single-strand DNA gaps on Okazaki fragments and genome stability
Source: eLife. 2025 Mar 27;14:e99217. doi: 10.7554/eLife.99217 (PMC11949490; doi:10.7554/eLife.99217)
Supplement: Figure 4—source data 10. [file elife-99217-fig4-data10.zip]

Archive with 5 entries (4 files):
- Figure 4E, Source Data2/
- Figure 4E, Source Data2/Input GFP-PNKP.tif
- Figure 4E, Source Data2/Input PCNA.tif
- Figure 4E, Source Data2/iPOND GFP-PNKP.tif
- Figure 4E, Source Data2/iPOND PCNA.tif
