# Supplementary material for: CDK-mediated phosphorylation of PNKP is required for end-processing of single-strand DNA gaps on Okazaki fragments and genome stability
Source: eLife. 2025 Mar 27;14:e99217. doi: 10.7554/eLife.99217 (PMC11949490; doi:10.7554/eLife.99217)
Supplement: Figure 4—source data 12. [file elife-99217-fig4-data12.zip]

Archive with 7 entries (6 files):
- Figure 4F, Source Data2/
- Figure 4F, Source Data2/Input PCNA.tif
- Figure 4F, Source Data2/Input PNKP.tif
- Figure 4F, Source Data2/Input XRCC1.tif
- Figure 4F, Source Data2/iPOND PCNA.tif
- Figure 4F, Source Data2/iPOND PNKP.tif
- Figure 4F, Source Data2/iPOND XRCC1.tif
