# Supplementary material for: CDK-mediated phosphorylation of PNKP is required for end-processing of single-strand DNA gaps on Okazaki fragments and genome stability
Source: eLife. 2025 Mar 27;14:e99217. doi: 10.7554/eLife.99217 (PMC11949490; doi:10.7554/eLife.99217)
Supplement: Figure 4—figure supplement 1—source data 4. [file elife-99217-fig4-figsupp1-data4.zip]

Archive with 8 entries (8 files):
- GFP.tif
- __MACOSX/._GFP.tif
-  input FLAG-CDK1_2_FLAG antibody.jpg
- __MACOSX/._ input FLAG-CDK1_2_FLAG antibody.jpg
- FLAG_IP_long exposure.jpg
- __MACOSX/._FLAG_IP_long exposure.jpg
- FLAG-IP_short exposure.jpg
- __MACOSX/._FLAG-IP_short exposure.jpg
