# Supplementary material for: CDK-mediated phosphorylation of PNKP is required for end-processing of single-strand DNA gaps on Okazaki fragments and genome stability
Source: eLife. 2025 Mar 27;14:e99217. doi: 10.7554/eLife.99217 (PMC11949490; doi:10.7554/eLife.99217)
Supplement: Figure 4—figure supplement 1—source data 6. [file elife-99217-fig4-figsupp1-data6.zip]

Archive with 12 entries (11 files):
- Figure 4-figure supplement Fπü«πé│πâÆπéÜπâ╝/
- __MACOSX/._Figure 4-figure supplement Fπü«πé│πâÆπéÜπâ╝
- Figure 4-figure supplement Fπü«πé│πâÆπéÜπâ╝/PNKP input.tif
- __MACOSX/Figure 4-figure supplement Fπü«πé│πâÆπéÜπâ╝/._PNKP input.tif
- Figure 4-figure supplement Fπü«πé│πâÆπéÜπâ╝/.DS_Store
- __MACOSX/Figure 4-figure supplement Fπü«πé│πâÆπéÜπâ╝/._.DS_Store
- Figure 4-figure supplement Fπü«πé│πâÆπéÜπâ╝/PCNA input.png
- __MACOSX/Figure 4-figure supplement Fπü«πé│πâÆπéÜπâ╝/._PCNA input.png
- Figure 4-figure supplement Fπü«πé│πâÆπéÜπâ╝/PNKP iPOND.png
- __MACOSX/Figure 4-figure supplement Fπü«πé│πâÆπéÜπâ╝/._PNKP iPOND.png
- Figure 4-figure supplement Fπü«πé│πâÆπéÜπâ╝/PCNA iPOND.png
- __MACOSX/Figure 4-figure supplement Fπü«πé│πâÆπéÜπâ╝/._PCNA iPOND.png
