# Supplementary material for: CDK-mediated phosphorylation of PNKP is required for end-processing of single-strand DNA gaps on Okazaki fragments and genome stability
Source: eLife. 2025 Mar 27;14:e99217. doi: 10.7554/eLife.99217 (PMC11949490; doi:10.7554/eLife.99217)
Supplement: Figure 6—figure supplement 1—source data 4. [file elife-99217-fig6-figsupp1-data4.zip]

Archive with 5 entries (4 files):
- S6B_Source Data 2/
- S6B_Source Data 2/Kinase activity.bmp
- __MACOSX/S6B_Source Data 2/._Kinase activity.bmp
- S6B_Source Data 2/Phosphatase activity.bmp
- __MACOSX/S6B_Source Data 2/._Phosphatase activity.bmp
