# Supplementary material for: CDK-mediated phosphorylation of PNKP is required for end-processing of single-strand DNA gaps on Okazaki fragments and genome stability
Source: eLife. 2025 Mar 27;14:e99217. doi: 10.7554/eLife.99217 (PMC11949490; doi:10.7554/eLife.99217)
Supplement: Figure 6—figure supplement 1—source data 6. [file elife-99217-fig6-figsupp1-data6.zip]

Archive with 4 entries (4 files):
- kinase acitivity.jpg
- __MACOSX/._kinase acitivity.jpg
- Phosphatase acticity.jpg
- __MACOSX/._Phosphatase acticity.jpg
